# Supplementary material for: The quality of avian vocal duets can be assessed independently of the spatial separation of signallers
Source: Sci Rep. 2023 Sep 30;13:16438. doi: 10.1038/s41598-023-43508-w (PMC10543378; doi:10.1038/s41598-023-43508-w)
Supplement: Supplementary file 1 — Supplementary Information 1. [file 41598_2023_43508_MOESM1_ESM.xlsx]

## Sheet: DatasetS1
treatment	pair	sex	duet/pair	song/individual
Control	1	male	4	5
Slow tempo	2	male	1	1
Fully irregular	3	male	0	0
Both irregular	4	male	0	0
Single caller irregular	5	male	0	0
Single caller irregular	6	male	0	0
Offset	7	male	1	1
Slow tempo	8	male	1	2
Fully irregular	9	male	0	1
Both irregular	10	male	0	1
Single caller irregular	11	male	2	2
Offset	12	male	2	3
Control	13	male	4	5
Control	14	male	3	3
Slow tempo	15	male	2	2
Fully irregular	16	male	2	1
Offset	17	male	2	1
Slow tempo	18	male	2	2
Fully irregular	19	male	0	0
Both irregular	20	male	3	2
Single caller irregular	21	male	3	1
Offset	22	male	2	3
Control	23	male	2	1
Both irregular	24	male	0	0
Single caller irregular	25	male	1	1
Control	26	male	3	2
Fully irregular	27	male	0	0
Offset	28	male	0	1
Slow tempo	29	male	0	1
Slow tempo	30	male	3	3
Fully irregular	31	male	0	1
Both irregular	32	male	0	0
Single caller irregular	33	male	1	1
Offset	34	male	0	1
Control	35	male	3	4
Single caller irregular	36	male	2	1
Offset	37	male	1	0
Control	38	male	0	0
Both irregular	39	male	0	0
Single caller irregular	40	male	0	0
Slow tempo	41	male	2	2
Fully irregular	42	male	1	1
Fully irregular	43	male	0	0
Both irregular	44	male	0	0
Offset	45	male	0	2
Slow tempo	46	male	2	2
Control	47	male	3	2
Single caller irregular	48	male	3	0
Offset	49	male	0	0
Offset	50	male	1	1
Control	51	male	5	5
Both irregular	52	male	0	0
Single caller irregular	53	male	0	1
Single caller irregular	54	male	0	0
Slow tempo	55	male	3	3
Fully irregular	56	male	0	0
Both irregular	57	male	0	0
Both irregular	58	male	0	0
Slow tempo	59	male	3	3
Fully irregular	60	male	0	0
Offset	61	male	0	1
Control	62	male	2	3
Control	63	male	1	3
Both irregular	64	male	0	0
Slow tempo	65	male	3	2
Fully irregular	66	male	0	0
Single caller irregular	67	male	1	0
Slow tempo	68	male	3	3
Fully irregular	69	male	0	0
Both irregular	70	male	1	1
Both irregular	71	male	0	0
Single caller irregular	72	male	0	0
Offset	73	male	0	0
Control	74	male	2	2
Control	75	male	1	1
Offset	76	male	0	0
Offset	77	male	1	5
Slow tempo	78	male	2	3
Fully irregular	79	male	0	0
Single caller irregular	80	male	2	2
Single caller irregular	81	male	1	0
Slow tempo	82	male	4	3
Fully irregular	83	male	0	0
Both irregular	84	male	1	1
Single caller irregular	85	male	0	0
Control	86	male	7	5
Single caller irregular	87	male	0	0
Control	88	male	2	3
Slow tempo	89	male	4	2
Fully irregular	90	male	0	0
Offset	91	male	3	2
Slow tempo	92	male	2	5
Fully irregular	93	male	0	0
Both irregular	94	male	1	0
Single caller irregular	95	male	2	2
Single caller irregular	96	male	0	0
Control	97	male	4	3
Both irregular	98	male	2	1
Both irregular	99	male	2	1
Offset	100	male	1	1
Control	101	male	4	3
Fully irregular	102	male	0	1
Offset	103	male	1	3
Slow tempo	104	male	7	1
Slow tempo	105	male	1	1
Fully irregular	106	male	0	0
Both irregular	107	male	0	0
Single caller irregular	108	male	0	0
Offset	109	male	0	0
Offset	110	male	1	0
Control	111	male	4	2
Both irregular	112	male	0	0
Control	113	male	6	4
Fully irregular	114	male	0	1
Single caller irregular	115	male	1	1
Slow tempo	116	male	0	0
Fully irregular	117	male	0	0
Fully irregular	118	male	0	0
Both irregular	119	male	0	0
Offset	120	male	1	1
Slow tempo	121	male	2	2
Control	122	male	4	2
Both irregular	123	male	2	1
Single caller irregular	124	male	2	2
Offset	125	male	2	2
Control	126	male	3	3
Single caller irregular	127	male	1	1
Offset	128	male	3	3
Slow tempo	129	male	2	2
Offset	130	male	1	1
Slow tempo	131	male	0	2
Fully irregular	132	male	0	0
Both irregular	133	male	0	1
Single caller irregular	134	male	0	0
Control	135	male	4	9
Control	136	male	4	3
Offset	137	male	0	0
Slow tempo	138	male	3	1
Fully irregular	139	male	1	1
Slow tempo	140	male	3	3
Fully irregular	141	male	0	0
Both irregular	142	male	0	0
Both irregular	143	male	2	2
Control	144	male	3	3
Control	1	female		0
Slow tempo	2	female		0
Fully irregular	3	female		0
Both irregular	4	female		0
Single caller irregular	5	female		0
Single caller irregular	6	female		0
Offset	7	female		0
Slow tempo	8	female		0
Fully irregular	9	female		1
Both irregular	10	female		2
Single caller irregular	11	female		1
Offset	12	female		1
Control	13	female		2
Control	14	female		0
Slow tempo	15	female		0
Fully irregular	16	female		1
Offset	17	female		1
Slow tempo	18	female		0
Fully irregular	19	female		0
Both irregular	20	female		1
Single caller irregular	21	female		2
Offset	22	female		0
Control	23	female		1
Both irregular	24	female		0
Single caller irregular	25	female		0
Control	26	female		1
Fully irregular	27	female		0
Offset	28	female		0
Slow tempo	29	female		0
Slow tempo	30	female		0
Fully irregular	31	female		0
Both irregular	32	female		0
Single caller irregular	33	female		0
Offset	34	female		0
Control	35	female		0
Single caller irregular	36	female		1
Offset	37	female		1
Control	38	female		0
Both irregular	39	female		0
Single caller irregular	40	female		0
Slow tempo	41	female		0
Fully irregular	42	female		0
Fully irregular	43	female		0
Both irregular	44	female		0
Offset	45	female		0
Slow tempo	46	female		0
Control	47	female		1
Single caller irregular	48	female		3
Offset	49	female		0
Offset	50	female		0
Control	51	female		2
Both irregular	52	female		0
Single caller irregular	53	female		0
Single caller irregular	54	female		0
Slow tempo	55	female		1
Fully irregular	56	female		0
Both irregular	57	female		0
Both irregular	58	female		0
Slow tempo	59	female		0
Fully irregular	60	female		0
Offset	61	female		1
Control	62	female		0
Control	63	female		0
Both irregular	64	female		0
Slow tempo	65	female		1
Fully irregular	66	female		0
Single caller irregular	67	female		1
Slow tempo	68	female		1
Fully irregular	69	female		0
Both irregular	70	female		1
Both irregular	71	female		0
Single caller irregular	72	female		0
Offset	73	female		0
Control	74	female		0
Control	75	female		4
Offset	76	female		0
Offset	77	female		3
Slow tempo	78	female		0
Fully irregular	79	female		0
Single caller irregular	80	female		0
Single caller irregular	81	female		1
Slow tempo	82	female		1
Fully irregular	83	female		0
Both irregular	84	female		1
Single caller irregular	85	female		0
Control	86	female		2
Single caller irregular	87	female		0
Control	88	female		1
Slow tempo	89	female		2
Fully irregular	90	female		0
Offset	91	female		1
Slow tempo	92	female		1
Fully irregular	93	female		0
Both irregular	94	female		1
Single caller irregular	95	female		0
Single caller irregular	96	female		0
Control	97	female		1
Both irregular	98	female		1
Both irregular	99	female		1
Offset	100	female		1
Control	101	female		2
Fully irregular	102	female		0
Offset	103	female		0
Slow tempo	104	female		7
Slow tempo	105	female		0
Fully irregular	106	female		0
Both irregular	107	female		0
Single caller irregular	108	female		0
Offset	109	female		0
Offset	110	female		1
Control	111	female		2
Both irregular	112	female		0
Control	113	female		2
Fully irregular	114	female		0
Single caller irregular	115	female		0
Slow tempo	116	female		0
Fully irregular	117	female		0
Fully irregular	118	female		0
Both irregular	119	female		0
Offset	120	female		1
Slow tempo	121	female		0
Control	122	female		3
Both irregular	123	female		1
Single caller irregular	124	female		0
Offset	125	female		0
Control	126	female		1
Single caller irregular	127	female		0
Offset	128	female		0
Slow tempo	129	female		0
Offset	130	female		0
Slow tempo	131	female		0
Fully irregular	132	female		0
Both irregular	133	female		0
Single caller irregular	134	female		0
Control	135	female		3
Control	136	female		1
Offset	137	female		0
Slow tempo	138	female		5
Fully irregular	139	female		0
Slow tempo	140	female		0
Fully irregular	141	female		0
Both irregular	142	female		0
Both irregular	143	female		0
Control	144	female		1
